# Supplementary material for: Elucidating Differences in Early-Stage Centrosome Amplification in Primary and Immortalized Mouse Cells
Source: Int J Mol Sci. 2023 Dec 27;25(1):383. doi: 10.3390/ijms25010383 (PMC10778991; doi:10.3390/ijms25010383)
Supplement: Supplementary file 1 [file ijms-25-00383-s001.zip]

Archive with 1 entries (1 files):
- ijms-2757010-supplementary.pdf
